# Supplementary material for: Efficacy of Marker-Based Motion Capture for Respiratory Cycle Measurement: A Comparison with Spirometry
Source: Sensors (Basel). 2023 Dec 10;23(24):9736. doi: 10.3390/s23249736 (PMC10748239; doi:10.3390/s23249736)
Supplement: Supplementary file 1 [file sensors-23-09736-s001.zip]

Archive with 1 entries (1 files):
- sensors-2725864-supplementary.pdf
